# Supplementary material for: Quantitative Validation of a Visual Rating Scale for Defining High-Iron Putamen in Patients With Multiple System Atrophy
Source: Front Neurol. 2019 Sep 20;10:1014. doi: 10.3389/fneur.2019.01014 (PMC6763953; doi:10.3389/fneur.2019.01014)
Supplement: Supplementary file 2 [file Data_Sheet_2.xlsx]

## Sheet: SP_Result_6
Img_No	Group_1	Group_3	Gender	Age	Dz_dur_mo	UMSARS	UPDRS	HY	MMSE	Img_side	Vis_score	Vis_C	R2_PUT	Vol_PUT	TIV
1	2	1	2	67	30	24	43	3	25	1	2	1	22.2365	4803	1.34615e+06
2	2	2	2	61	12	20	23	3	22	1	0	0	22.701	5268.6	1.27482e+06
4	2	1	2	62	40	26	44	3	29	1	2	1	26.7096	2772.8	1.3904e+06
5	2	2	2	57	18	16	16	3	30	1	0	0	23.6161	4882.7	1.26083e+06
7	2	1	2	70	30	28	44	3	22	1	2	1	23.1855	2836.5	1.26007e+06
8	2	1	2	65	60	34	48	5	26	1	3	1	34.3347	3430.6	1.42568e+06
9	2	1	2	63	28	23	36	3	28	1	2	1	27.8716	4529.6	1.33304e+06
10	2	1	1	52	20	24	40	3	28	1	3	1	31.8452	3460.4	1.56636e+06
12	2	1	2	61	30	30	52	4	24	1	2	1	26.041	2950.9	1.40338e+06
13	2	1	2	51	18	25	34	3	28	1	1	0	23.9993	3483	1.44464e+06
16	2	1	2	74	33	30	54	4	20	1	3	1	24.7125	2672.7	1.18532e+06
17	2	1	1	48	24	19	34	2.5	26	1	0	0	22.0774	5139.3	1.57293e+06
18	2	1	2	49	12	22	37	2.5	28	1	2	1	21.4167	3398.5	1.17622e+06
19	2	1	2	56	24	28	55	3	23	1	3	1	33.5532	3391.3	1.29683e+06
20	2	1	1	54	24	27	42	3	21	1	2	1	23.8157	3874.5	1.5018e+06
21	2	1	1	50	28	31	53	4	29	1	1	0	19.513	4818.5	1.44172e+06
24	2	1	2	70	20	22	35	3	20	1	1	0	23.2326	3590.6	1.42905e+06
25	2	2	2	51	12	18	24	2.5	27	1	0	0	22.567	4215.2	1.38048e+06
28	2	2	1	51	18	14	20	2.5	26	1	1	0	24.8087	5780.7	1.4384e+06
30	2	2	2	71	40	23	35	3	23	1	1	0	24.8594	3375.9	1.34781e+06
32	2	1	2	61	12	20	29	3	25	1	0	0	23.0975	4592.1	1.35736e+06
34	2	2	2	64	48	18	22	3	28	1	2	1	27.3153	4362.8	1.35412e+06
35	2	2	1	56	6	13	16	2	27	1	1	0	21.5533	5173.9	1.51044e+06
37	2	2	1	65	18	15	21	2.5	26	1	1	0	26.17	6081.7	1.5077e+06
38	2	1	2	66	40	19	32	3	28	1	3	1	40.2643	2950.9	1.40338e+06
39	2	1	2	64	48	22	37	3	30	1	1	0	20.2568	2494.4	1.22997e+06
41	2	2	1	58	24	24	42	3	24	1	0	0	20.0419	6190.3	1.72936e+06
42	2	2	1	48	24	21	27	3	28	1	0	0	21.003	5326.6	1.52319e+06
43	2	2	2	61	36	28	44	4	20	1	0	0	22.1629	4471.2	1.45989e+06
44	2	1	1	53	12	17	25	2.5	25	1	0	0	21.2965	6204.6	1.4427e+06
46	2	2	2	54	48	18	21	3	27	1	1	0	24.0819	4652.6	1.45262e+06
48	2	2	2	59	18	16	23	2.5	28	1	1	0	24.3432	4704.5	1.29505e+06
52	2	1	2	58	12	17	20	2.5	26	1	3	1	32.0067	3304.9	1.24529e+06
53	2	1	1	55	12	13	15	2	27	1	3	1	37.1205	3852.2	1.44357e+06
54	2	1	2	54	48	23	33	3	24	1	1	0	26.3168	4511.1	1.38995e+06
55	2	1	2	56	36	26	48	3	23	1	3	1	29.8088	2641.1	1.13303e+06
56	2	1	1	57	20	14	20	2.5	28	1	3	1	34.4257	4046.2	1.68655e+06
101	1	3	2	52					28	1	0	0	19.6404	4363.7	1.44883e+06
102	1	3	2	50					29	1	0	0	20.1519	6171.6	1.38326e+06
103	1	3	1	64					30	1	0	0	24.9652	6172.1	1.51118e+06
104	1	3	2	65					25	1	0	0	22.9505	5910.9	1.59579e+06
105	1	3	2	57					30	1	0	0	24.0402	5232.8	1.25847e+06
106	1	3	1	58					30	1	0	0	22.29	6397.4	1.48817e+06
107	1	3	1	58					26	1	0	0	20.9332	5044.4	1.31539e+06
108	1	3	2	64					27	1	0	0	19.7569	3962.5	1.16083e+06
109	1	3	2	58					27	1	0	0	24.7496	5088.5	1.52743e+06
110	1	3	1	66					27	1	0	0	24.8336	5603.6	1.70312e+06
111	1	3	1	63					26	1	0	0	24.0756	5255.2	1.34797e+06
112	1	3	1	57					26	1	0	0	30.0302	6040.5	1.62958e+06
113	1	3	2	63					30	1	0	0	26.3335	4647.4	1.37607e+06
114	1	3	1	54					25	1	0	0	24.2732	6154	1.47625e+06
115	1	3	1	53					29	1	0	0	18.6485	6203.3	1.59431e+06
116	1	3	1	59					28	1	1	0	26.2333	5581.9	1.54686e+06
117	1	3	2	55					26	1	0	0	28.3402	5388.2	1.24066e+06
118	1	3	1	68					30	1	0	0	25.722	5620.7	1.5547e+06
119	1	3	2	60					29	1	0	0	23.1901	4755	1.28029e+06
121	1	3	1	77					26	1	0	0	24.8449	5016.4	1.43466e+06
122	1	3	1	69					25	1	0	0	30.8679	6139.3	1.29738e+06
1	2	1	2	67	30	24	43	3	25	2	3	1	30.1234	3386.7	1.34615e+06
2	2	2	2	61	12	20	23	3	22	2	0	0	23.2808	4920	1.27482e+06
4	2	1	2	62	40	26	44	3	29	2	3	1	46.0567	1971.9	1.3904e+06
5	2	2	2	57	18	16	16	3	30	2	0	0	25.1804	4690.5	1.26083e+06
7	2	1	2	70	30	28	44	3	22	2	1	0	27.3916	2865.2	1.26007e+06
8	2	1	2	65	60	34	48	5	26	2	2	1	35.2399	3277.4	1.42568e+06
9	2	1	2	63	28	23	36	3	28	2	3	1	40.1883	2827.2	1.33304e+06
10	2	1	1	52	20	24	40	3	28	2	1	0	27.1958	4549.4	1.56636e+06
12	2	1	2	61	30	30	52	4	24	2	2	1	29.3166	3188.4	1.40338e+06
13	2	1	2	51	18	25	34	3	28	2	2	1	27.6846	3132.7	1.44464e+06
16	2	1	2	74	33	30	54	4	20	2	1	0	30.4504	3672	1.18532e+06
17	2	1	1	48	24	19	34	2.5	26	2	0	0	23.8585	4685.9	1.57293e+06
18	2	1	2	49	12	22	37	2.5	28	2	1	0	20.0797	3209.5	1.17622e+06
19	2	1	2	56	24	28	55	3	23	2	3	1	41.302	2449.3	1.29683e+06
20	2	1	1	54	24	27	42	3	21	2	1	0	26.1998	4062.4	1.5018e+06
21	2	1	1	50	28	31	53	4	29	2	2	1	23.3661	3830.4	1.44172e+06
24	2	1	2	70	20	22	35	3	20	2	2	1	31.8473	3635.3	1.42905e+06
25	2	2	2	51	12	18	24	2.5	27	2	0	0	22.1386	3934.4	1.38048e+06
28	2	2	1	51	18	14	20	2.5	26	2	1	0	26.3068	5215.2	1.4384e+06
30	2	2	2	71	40	23	35	3	23	2	1	0	27.118	3636.1	1.34781e+06
32	2	1	2	61	12	20	29	3	25	2	2	1	25.2918	3521	1.35736e+06
34	2	2	2	64	48	18	22	3	28	2	1	0	29.1987	3830.4	1.35412e+06
35	2	2	1	56	6	13	16	2	27	2	1	0	22.5832	5694.4	1.51044e+06
37	2	2	1	65	18	15	21	2.5	26	2	1	0	28.2573	5730.6	1.5077e+06
38	2	1	2	66	40	19	32	3	28	2	2	1	35.7707	3188.4	1.40338e+06
39	2	1	2	64	48	22	37	3	30	2	1	0	22.887	2950.1	1.22997e+06
41	2	2	1	58	24	24	42	3	24	2	0	0	22.2873	5438.5	1.72936e+06
42	2	2	1	48	24	21	27	3	28	2	0	0	21.1784	4775.2	1.52319e+06
43	2	2	2	61	36	28	44	4	20	2	2	1	23.733	2990.2	1.45989e+06
44	2	1	1	53	12	17	25	2.5	25	2	2	1	22.6574	4291	1.4427e+06
46	2	2	2	54	48	18	21	3	27	2	0	0	27.8077	4230.4	1.45262e+06
48	2	2	2	59	18	16	23	2.5	28	2	1	0	26.0403	4224.6	1.29505e+06
52	2	1	2	58	12	17	20	2.5	26	2	2	1	27.1219	3602.5	1.24529e+06
53	2	1	1	55	12	13	15	2	27	2	2	1	31.0181	4429.2	1.44357e+06
54	2	1	2	54	48	23	33	3	24	2	2	1	33.1672	3420.6	1.38995e+06
55	2	1	2	56	36	26	48	3	23	2	3	1	42.5838	2235.8	1.13303e+06
56	2	1	1	57	20	14	20	2.5	28	2	1	0	28.1822	4557.6	1.68655e+06
101	1	3	2	52					28	2	0	0	20.9666	5443.9	1.44883e+06
102	1	3	2	50					29	2	0	0	21.5988	5735.7	1.38326e+06
103	1	3	1	64					30	2	0	0	25.7421	5796.6	1.51118e+06
104	1	3	2	65					25	2	0	0	23.6749	5704.9	1.59579e+06
105	1	3	2	57					30	2	0	0	24.7239	5035	1.25847e+06
106	1	3	1	58					30	2	0	0	22.6697	6016.1	1.48817e+06
107	1	3	1	58					26	2	0	0	23.5084	4963.5	1.31539e+06
108	1	3	2	64					27	2	0	0	21.5113	4413.1	1.16083e+06
109	1	3	2	58					27	2	0	0	23.9817	4652.6	1.52743e+06
110	1	3	1	66					27	2	0	0	24.4801	5227.2	1.70312e+06
111	1	3	1	63					26	2	0	0	26.4268	4853.3	1.34797e+06
112	1	3	1	57					26	2	0	0	29.1372	5312.3	1.62958e+06
113	1	3	2	63					30	2	0	0	29.8473	4461.2	1.37607e+06
114	1	3	1	54					25	2	0	0	25.4904	5796.1	1.47625e+06
115	1	3	1	53					29	2	0	0	19.5109	6547.9	1.59431e+06
116	1	3	1	59					28	2	1	0	27.8577	5100.2	1.54686e+06
117	1	3	2	55					26	2	0	0	27.8888	4963	1.24066e+06
118	1	3	1	68					30	2	0	0	27.5083	5314.5	1.5547e+06
119	1	3	2	60					29	2	0	0	24.0359	4305.1	1.28029e+06
121	1	3	1	77					26	2	0	0	27.1515	4288.9	1.43466e+06
122	1	3	1	69					25	2	0	0	31.2968	5710.7	1.29738e+06

## Sheet: Var List
		Variables	Explanation
		Group_1	1 = control; 2 = MSA
		Group_2	1 = MSA=P; 2 = MSA-C; 3 = MSA-mixed; 4 = controls
		Group_3	1 = MSA-P; 2 = MSA-C; 3 = controls
		Age	Age (in years)
		Dz_Dur_mo	disease duration (in months)
		UMSARS	Unified Multiple System Atrophy Rating Scales
		UPDRS	Unified Parkinson's Disease Rating Scales
		HY	Hoehn & Yahr stage
		MMSE	Mini-Mental State Examination
		Gender	1 = male; 2 = female
		img_side	image side, 1 = left side; 2 = right side
		Vis_score	Visual rating scales for putaminal hypointenstiy
		Vis_C	categorized visual rating scales, 0 = visual rating scales 0 or 1; 1 = visual rating scales 2 or 3
		R2_PUT	quantitative R2* values in entire putamen
		Vol_PUT	quantitative volume of entire putamen
		TIV	total intracranial volume
